# Supplementary material for: Dynamics of the Emerging Genogroup of Infectious Bursal Disease Virus Infection in Broiler Farms in South Korea: A Nationwide Study
Source: Viruses. 2022 Jul 22;14(8):1604. doi: 10.3390/v14081604 (PMC9330851; doi:10.3390/v14081604)
Supplement: Supplementary file 1 [file viruses-14-01604-s001.zip]

Archive with 1 entries (1 files):
- viruses-1818977-supplementary.pdf
